# Supplementary material for: Structure and driving factors of the soil microbial community associated with Alhagi sparsifolia in an arid desert
Source: PLoS One. 2021 Jul 9;16(7):e0254065. doi: 10.1371/journal.pone.0254065 (PMC8270470; doi:10.1371/journal.pone.0254065)
Supplement: S1 File — (ZIP) [file pone.0254065.s001.zip]

Archive with 9 entries (8 files):
- ╕╜╝╙/
- ╕╜╝╙/Raw data1.xlsx
- ╕╜╝╙/Raw data2.xlsx
- ╕╜╝╙/Raw data3.xlsx
- ╕╜╝╙/Raw data4.xlsx
- ╕╜╝╙/Raw data5.xlsx
- ╕╜╝╙/Raw data6.xlsx
- ╕╜╝╙/Raw data7.xlsx
- ╕╜╝╙/Raw data8.xlsx
