# Supplementary material for: Structure and driving factors of the soil microbial community associated with Alhagi sparsifolia in an arid desert
Source: PLoS One. 2021 Jul 9;16(7):e0254065. doi: 10.1371/journal.pone.0254065 (PMC8270470; doi:10.1371/journal.pone.0254065)
Supplement: S1 File — (ZIP) [file pone.0254065.s001.zip › ╕╜╝╙/Raw data1.xlsx]

## Sheet: Sheet1
	SWC	SAL	pH	SOC	TN	NH4	NO3	AN	TP	AP	SO4	MG
H.AS.R1	8.87256	7.43412	8.18	4.956	312.713	1.37138	5.0464	21	590.572	25.8489	11.9569	0.130833
H.AS.R2	8.38619	7.97796	7.94	5.81	408.38	0.730037	11.1925	26.25	626.936	29.9706	12.0547	0.148333
H.AS.R3	12.4629	8.10148	8.28	5.537	449.4	0.532176	17.1577	28	635.017	31.8024	18.894	0.173333
H.AS.N1	9.54325	6.99111	8.17	2.513	182.513	0.654986	4.15763	12.25	527.273	19.5028	9.55831	0.240833
H.AS.N2	8.82301	6.27553	8.33	3.311	252.513	1.73981	0.708002	10.5	601.347	24.1479	13.7056	0.11
H.AS.N3	12.298	6.83845	8.41	5.348	323.867	0.600404	6.38708	19.25	610.774	28.2041	22.6386	0.1
M.AS.R1	7.07898	4.21829	8.22	3.983	265.067	0.736859	0.542299	15.75	376.807	21.3346	11.9224	0.1125
M.AS.R2	4.93365	3.26419	7.94	3.269	196.98	1.5283	0.873705	8.75	395.245	18.2597	9.31096	0.13
M.AS.R3	6.50335	6.06151	7.03	4.914	268.333	1.2895	0.813449	19.25	376.807	17.3438	6.70525	0.301667
M.AS.N1	5.22555	4.25645	8.13	2.618	185.313	1.14623	0.286214	5.25	371.955	15.1194	8.36762	0.0958333
M.AS.N2	5.07249	3.43593	7.91	2.653	168.513	0.532176	1.09966	3.5	353.518	17.6055	9.88618	0.104167
M.AS.N3	6.49053	3.14016	7.8	3.598	239.867	1.3782	1.09966	10.5	391.363	18.7831	8.83354	0.136667
L.AS.R1	3.08486	2.59632	7.4	1.197	169.867	0.648163	1.65703	8.75	241.921	14.5306	7.65435	0.0608333
L.AS.R2	5.47431	2.91117	7.55	1.575	129.267	1.49419	1.67209	12.5	300.146	13.4184	5.65837	0.0641667
L.AS.R3	5.34364	2.84438	7.83	1.974	127.867	0.654986	0.316341	10.5	289.471	14.2035	7.31498	0.104167
L.AS.N1	4.2302	3.04475	7.62	1.582	113.867	0.648163	0.873705	3.5	286.56	15.6428	9.23043	0.0583333
L.AS.N2	3.61018	2.35779	7.66	1.106	114.8	0.982479	1.20511	3.5	312.761	14.596	8.54018	0.128333
L.AS.N3	3.64423	2.54861	7.74	1.407	153.067	1.20081	1.43107	3.5	302.086	15.1848	9.2707	0.17
