# Supplementary material for: Structure and driving factors of the soil microbial community associated with Alhagi sparsifolia in an arid desert
Source: PLoS One. 2021 Jul 9;16(7):e0254065. doi: 10.1371/journal.pone.0254065 (PMC8270470; doi:10.1371/journal.pone.0254065)
Supplement: S1 File — (ZIP) [file pone.0254065.s001.zip › ╕╜╝╙/Raw data2.xlsx]

## Sheet: Sheet1
	bacteria							fungus
#Sample_name	Total_tag/ Clean_Reads(#)	Taxon_Tag	OTU_num	Base(nt)	AvgLen(nt)		#Sample_name	Total_tag/ Clean_Reads(#)	Taxon_Tag	OTU_num	Base(nt)	AvgLen(nt)
H.AS.R1	53509	42510	741	22294612	416		H.AS.R1	87226	59414	777	21575357	247
H.AS.R2	87249	56297	1598	36295219	415		H.AS.R2	80534	71241	259	17466227	216
H.AS.R3	54243	31410	1145	22975489	423		H.AS.R3	80074	61685	1645	18088369	225
H.AS.N1	83758	66784	734	34669210	413		H.AS.N1	80231	68453	528	17748706	221
H.AS.N2	63187	44002	1069	26310277	416		H.AS.N2	80128	47045	697	19576270	244
H.AS.N3	58623	44355	988	24700042	421		H.AS.N3	80074	60350	968	18805387	234
M.AS.R1	56564	45431	986	23479657	415		M.AS.R1	80392	53789	775	19531882	242
M.AS.R2	82647	65216	629	34311639	415		M.AS.R2	80242	58205	823	19382436	241
M.AS.R3	73237	38775	1424	30521444	416		M.AS.R3	80146	62301	639	19197140	239
M.AS.N1	74071	52542	1197	30958135	417		M.AS.N1	80384	65404	604	17212781	214
M.AS.N2	66934	45137	943	28069602	419		M.AS.N2	80205	68291	482	16881521	210
M.AS.N3	80177	64101	1068	33679769	420		M.AS.N3	80123	67170	625	17516231	218
L.AS.R1	79550	59878	1173	32964908	414		L.AS.R1	80157	67899	680	17191746	214
L.AS.R2	77780	46505	1451	32274860	414		L.AS.R2	74131	49990	724	17605065	237
L.AS.R3	80156	53373	1331	33394086	416		L.AS.R3	80261	70617	360	16890909	210
L.AS.N1	62745	43012	1415	25949764	413		L.AS.N1	80110	61647	667	18696564	233
L.AS.N2	79557	61598	1306	32888888	413		L.AS.N2	83952	67272	508	18448692	219
L.AS.N3	79982	59884	1410	33568648	419		L.AS.N3	80100	67793	520	17224621	215
