# Supplementary material for: Structure and driving factors of the soil microbial community associated with Alhagi sparsifolia in an arid desert
Source: PLoS One. 2021 Jul 9;16(7):e0254065. doi: 10.1371/journal.pone.0254065 (PMC8270470; doi:10.1371/journal.pone.0254065)
Supplement: S1 File — (ZIP) [file pone.0254065.s001.zip › ╕╜╝╙/Raw data3.xlsx]

## Sheet: XJ多样性
	OTU_num	shannon	ace
H.AS.R1	741	6.62315	657.647
H.AS.R2	1598	7.30334	1337.2
H.AS.R3	1145	7.19621	997.127
H.AS.N1	734	6.70891	546.303
H.AS.N2	1069	6.73682	921.683
H.AS.N3	988	6.99861	865.283
M.AS.R1	986	7.39424	885.764
M.AS.R2	629	6.21778	410.704
M.AS.R3	1424	7.07693	1257.89
M.AS.N1	1197	6.82884	1029.84
M.AS.N2	943	7.2992	841.285
M.AS.N3	1068	6.01377	898.424
L.AS.R1	1173	7.27168	1021.19
L.AS.R2	1451	7.09656	1257.74
L.AS.R3	1331	6.89062	1119.7
L.AS.N1	1415	7.27953	1238
L.AS.N2	1306	8.06965	1151.47
L.AS.N3	1410	7.46627	1275.66
