# Supplementary material for: Structure and driving factors of the soil microbial community associated with Alhagi sparsifolia in an arid desert
Source: PLoS One. 2021 Jul 9;16(7):e0254065. doi: 10.1371/journal.pone.0254065 (PMC8270470; doi:10.1371/journal.pone.0254065)
Supplement: S1 File — (ZIP) [file pone.0254065.s001.zip › ╕╜╝╙/Raw data4.xlsx]

## Sheet: 真菌多样性
	OTU_num	shannon	ace
H.AS.R1	777	6.92096	876.109
H.AS.R2	259	3.63183	271.233
H.AS.R3	1645	8.08637	1641.62
H.AS.N1	528	6.91808	548.659
H.AS.N2	697	6.53465	724.058
H.AS.N3	968	7.30337	1051.88
M.AS.R1	775	7.11042	788.359
M.AS.R2	823	5.83702	869.55
M.AS.R3	639	5.09161	692.963
M.AS.N1	604	6.32555	643.825
M.AS.N2	482	5.28261	498.822
M.AS.N3	625	5.79386	658.943
L.AS.R1	680	6.32267	711.612
L.AS.R2	724	6.50642	1114.71
L.AS.R3	360	4.2389	428.335
L.AS.N1	667	7.31279	699.049
L.AS.N2	508	7.18697	500.461
L.AS.N3	520	6.02856	526.61
