# Supplementary material for: Structure and driving factors of the soil microbial community associated with Alhagi sparsifolia in an arid desert
Source: PLoS One. 2021 Jul 9;16(7):e0254065. doi: 10.1371/journal.pone.0254065 (PMC8270470; doi:10.1371/journal.pone.0254065)
Supplement: S1 File — (ZIP) [file pone.0254065.s001.zip › ╕╜╝╙/Raw data5.xlsx]

## Sheet: top10_HML.AS_phylum_otu_table_g
Taxonomy	Actinobacteria	Proteobacteria	Firmicutes	Bacteroidetes	Gemmatimonadetes	Cyanobacteria	Acidobacteria	Saccharibacteria	Chloroflexi	Synergistetes	Others
H.AS.R	0.233015	0.22339	0.127921	0.167229	0.127741	0.002833	0.007514	0.007864	0.030861	0.024217	0.047416
H.AS.N	0.320662	0.297602	0.018816	0.160915	0.079476	0.000891	0.015929	0.048583	0.020535	1.1e-05	0.036581
M.AS.R	0.348827	0.229661	0.104786	0.087042	0.073321	0.056245	0.019888	0.018922	0.027539	0	0.033768
M.AS.N	0.23224	0.335679	0.108182	0.133768	0.043086	0.014645	0.061201	0.004436	0.018826	0.002154	0.045782
L.AS.R	0.537769	0.172079	0.033811	0.093367	0.061339	0.004043	0.026998	0.010039	0.025321	0.004001	0.031232
L.AS.N	0.485302	0.273904	0.028611	0.052202	0.036156	0.003895	0.021819	0.004924	0.05772	0.000212	0.035254
