# Supplementary material for: Structure and driving factors of the soil microbial community associated with Alhagi sparsifolia in an arid desert
Source: PLoS One. 2021 Jul 9;16(7):e0254065. doi: 10.1371/journal.pone.0254065 (PMC8270470; doi:10.1371/journal.pone.0254065)
Supplement: S1 File — (ZIP) [file pone.0254065.s001.zip › ╕╜╝╙/Raw data6.xlsx]

## Sheet: top10_HML.AS_phylum_HMLas_group
Taxonomy	Ascomycota	Basidiomycota	Zygomycota	Chytridiomycota	Incertae_sedis_Fungi	Glomeromycota	Neocallimastigomycota	Others
H.AS.R	0.709262	0.154889	0.02794	0.02775	0.000395	0.008402	0.000205	0.071156
H.AS.N	0.620296	0.165461	0.041482	0.019723	6.7e-05	0.004729	0	0.148242
M.AS.R	0.737741	0.068935	0.013767	0.013003	0.000692	0.007961	0.000646	0.157254
M.AS.N	0.844875	0.095885	0.019353	0.008971	8.2e-05	0.00417	0	0.026663
L.AS.R	0.77773	0.104195	0.016399	0.00831	0.005078	0.002062	0.000636	0.08559
L.AS.N	0.725553	0.134207	0.034675	0.007971	0.010762	0.011921	0.004006	0.070905
