# Supplementary material for: Structure and driving factors of the soil microbial community associated with Alhagi sparsifolia in an arid desert
Source: PLoS One. 2021 Jul 9;16(7):e0254065. doi: 10.1371/journal.pone.0254065 (PMC8270470; doi:10.1371/journal.pone.0254065)
Supplement: S1 File — (ZIP) [file pone.0254065.s001.zip › ╕╜╝╙/Raw data7.xlsx]

## Sheet: correlation
	Actinobacteria	Proteobacteria	Firmicutes	Bacteroidetes	Gemmatimonadetes	Cyanobacteria	Acidobacteria	Saccharibacteria	Chloroflexi	Synergistetes	Verrucomicrobia	Thermomicrobia	Fusobacteria	Spirochaetes	Parcubacteria	Deinococcus.Thermus	Tenericutes	Thermotogae	Nitrospirae	TM6_.Dependentiae.	Aminicenantes	BRC1	Deferribacteres	Fibrobacteres	Planctomycetes	Armatimonadetes	Chlorobi	Peregrinibacteria	WWE3	Tectomicrobia	Latescibacteria	Atribacteria	Marinimicrobia_.SAR406_clade.	SBR1093	BJ.169
SWC	-0.444788	0.164087	-0.128999	0.572755	0.275542	-0.545924	-0.393189	0.521156	-0.166151	-0.0308488	0.348993	-0.0423117	-0.128644	0.0797934	0.555615	0.0536913	0.236591	0.223335	0.258666	-0.0487558	0.379642	-0.0963238	0.00158846	-0.621232	0.151139	-0.397368	-0.0117077	-0.498208	-0.0377937	-0.494273	0.303863	0.122829	0.213534	-0.177245	0.135313
SAL	-0.463364	0.120743	-0.157895	0.521156	0.267286	-0.591331	-0.323013	0.403509	-0.145511	-0.0148925	0.238513	-0.0670795	0.093559	0.137825	0.454218	-0.082602	0.152935	0.163256	0.148992	-0.0622415	0.30975	-0.248578	-0.0460654	-0.568044	0.0414081	-0.543767	-0.154329	-0.441807	-0.277784	-0.54302	0.257115	0.0113381	0.153064	-0.116207	0.0381336
pH	-0.485287	0.312855	0.19618	0.509035	0.11461	-0.328343	-0.61745	0.273619	-0.350026	0.0244789	0.161157	-0.0505937	0.0356346	0.163817	0.4441	-0.0883264	0.239329	0.168568	-0.208075	-0.157241	0.290838	-0.0803113	-0.217731	-0.623681	0.0683586	-0.272024	-0.34875	-0.458233	-0.134237	-0.630637	0.163703	0.0907517	0.0812984	-0.278336	0.13969
SOC	-0.541796	0.155831	-0.0402477	0.614035	0.360165	-0.337461	-0.47162	0.298246	-0.106295	0.090419	0.305627	-0.00928793	-0.056348	0.349226	0.359029	0.159009	0.207834	0.257292	0.0258666	-0.245854	0.300219	-0.0973595	-0.131842	-0.495709	0.322983	-0.349004	-0.160715	-0.38854	-0.0453524	-0.66092	-0.116871	0.0510215	0.277784	-0.167855	0.0799575
TN	-0.457172	0.0443756	-0.0567595	0.496388	0.428277	-0.391125	-0.459236	0.374613	-0.0856553	-0.0234026	0.32731	0.00928793	0.0946221	0.243525	0.342474	0.0960248	0.0705852	0.111014	-0.0372479	-0.296684	0.252565	-0.0642159	-0.233504	-0.4989	0.291927	-0.478411	-0.150071	-0.384362	-0.185189	-0.55549	-0.0701223	-0.0566905	0.245659	-0.149074	0.00369035
NH4	0.0434109	0.142636	0.139535	-0.225323	-0.29044	0.124031	0.164341	-0.0403101	-0.0630492	-0.378218	-0.194416	-0.0992249	-0.0516438	-0.0467049	-0.384456	-0.442089	-0.216012	-0.20406	0.256477	-0.606757	-0.162274	-0.330914	0.208411	0.0649896	-0.533438	-0.107351	0.35071	-0.60359	0.0690805	0.155552	-0.140462	0.036906	0.338778	-0.251585	0.190348
NO3	-0.255165	-0.0568182	-0.0299587	0.119835	0.0413223	-0.0299587	-0.240703	0.052686	-0.0650827	0.143755	0.216021	0.0330579	0.159108	-0.0933614	0.312792	0.160724	-0.0830887	0.0980551	-0.0963233	0.104881	0.227385	0.376362	0.192402	-0.0170376	-0.00777204	-0.226368	0.184853	0.120237	-0.301716	-0.028938	0.210584	-0.0926902	0.165518	-0.339581	-0.322623
AN	-0.267439	-0.0988588	-0.192514	0.505741	0.468278	-0.408963	-0.355892	0.52135	-0.00520309	-0.0584592	0.257686	-0.0166499	-0.195651	0.160921	0.45645	0.103595	0.287996	0.179108	0.288998	-0.1318	0.440478	-0.00678859	0.0880957	-0.589419	0.215556	-0.487682	-0.0520518	-0.387048	-0.0342987	-0.441248	0.0707085	0.192454	0.21913	-0.06865	0.233195
TP	-0.559628	0.227155	0.041301	0.479091	0.19205	-0.373774	-0.479091	0.358286	-0.176562	-0.111752	0.338843	0.0103252	0.0388257	0.145154	0.475156	0.017562	-0.0209249	0.105845	-0.0900623	-0.173847	0.22091	-0.155441	-0.236803	-0.509269	0.0409116	-0.374033	-0.0101164	-0.494808	-0.185285	-0.526854	0.163703	-0.088861	0.209863	-0.354673	-0.034461
AP	-0.545924	0.325077	0.0877193	0.422085	0.145511	-0.368421	-0.562436	0.252838	-0.0835913	0.0404226	0.332473	0.0835913	0.0648534	0.0943013	0.347647	0.131131	0.162084	0.15542	-0.0455252	-0.197098	0.22715	-0.0424653	-0.176319	-0.47337	0.145963	-0.369919	-0.160715	-0.380184	-0.221093	-0.50901	0.116871	-0.0925945	0.245659	-0.296974	-0.118091
SO4	-0.463364	0.325077	0.184727	0.442724	0.0567595	-0.281734	-0.700722	0.155831	-0.155831	0.0957377	0.2127	0.176471	0.191371	0.0217618	0.395242	0.125968	0.15947	0.129299	-0.290741	-0.126558	0.192204	0.108753	-0.179496	-0.392525	0.123189	-0.258812	-0.282049	-0.204715	-0.313688	-0.442125	0.0701223	-0.0888151	0.0812564	-0.332188	-0.10456
MG	-0.482189	0.402685	0.205472	0.11048	-0.0660816	-0.179659	-0.119773	0.243676	0.0774393	-0.0947229	0.466942	-0.0733093	0.0505267	-0.0103681	0.198758	0.133264	-0.0575435	0.122832	0.193065	0.204465	0.189124	-0.251297	-0.351231	-0.213925	0.054894	0.0353108	0.425954	-0.184443	0.00472665	-0.0328929	0.350793	-0.0274146	0.202301	-0.288906	-0.239381
