# Supplementary material for: Structure and driving factors of the soil microbial community associated with Alhagi sparsifolia in an arid desert
Source: PLoS One. 2021 Jul 9;16(7):e0254065. doi: 10.1371/journal.pone.0254065 (PMC8270470; doi:10.1371/journal.pone.0254065)
Supplement: S1 File — (ZIP) [file pone.0254065.s001.zip › ╕╜╝╙/Raw data8.xlsx]

## Sheet: correlation
	Ascomycota	Basidiomycota	Zygomycota	Chytridiomycota	Incertae_sedis_Fungi	Glomeromycota	Neocallimastigomycota
SWC	-0.366357	0.331269	0.219814	0.545924	-0.192011	-0.0175439	-0.317371
SAL	-0.211558	0.192982	0.139319	0.432405	-0.150495	-0.133127	-0.29125
pH	-0.307692	0.347961	0.365514	0.615385	-0.360337	0.187919	-0.184248
SOC	-0.0608875	-0.0464396	-0.122807	0.267286	-0.257399	-0.104231	-0.288637
TN	-0.145511	0.0526316	0.0154799	0.283798	-0.0892594	-0.0608875	-0.25468
NH4	-0.0992249	-0.141602	-0.25323	-0.221189	0.136696	-0.473386	-0.393732
NO3	-0.197314	0.421488	0.230372	0.32438	0.17143	0.21281	-0.0183036
AN	-0.283048	0.182108	-0.0343404	0.287211	-0.0177918	-0.159215	-0.210715
TP	-0.235416	0.217863	0.177594	0.370676	-0.189514	-0.0237481	-0.329295
AP	-0.178535	0.164087	0.209494	0.4613	-0.300991	0.139319	-0.113627
SO4	-0.203302	0.23839	0.327141	0.564499	-0.376758	0.263158	-0.0300392
MG	0.0949923	-0.100155	-0.109448	-0.0309757	-0.168227	0.0154879	-0.280946
